# Supplementary material for: Chemical Synthesis, Safety and Efficacy of Antihypertensive Candidate Drug 221s (2,9)
Source: Molecules. 2023 Jun 25;28(13):4975. doi: 10.3390/molecules28134975 (PMC10343876; doi:10.3390/molecules28134975)
Supplement: Supplementary file 1 [file molecules-28-04975-s001.zip]

Archive with 1 entries (1 files):
- molecules-2436998-supplementary.pdf
